# Supplementary material for: Comparison of Osteoconductive Ability of Two Types of Cholesterol-Bearing Pullulan (CHP) Nanogel-Hydrogels Impregnated with BMP-2 and RANKL-Binding Peptide: Bone Histomorphometric Study in a Murine Calvarial Defect Model
Source: Int J Mol Sci. 2023 Jun 5;24(11):9751. doi: 10.3390/ijms24119751 (PMC10253458; doi:10.3390/ijms24119751)
Supplement: Supplementary file 1 [file ijms-24-09751-s001.zip]

Archive with 1 entries (1 files):
- ijms-2381892-supplementary.pdf
